# Supplementary material for: Prohibiting Babel—A call for professional remote interpreting services in pre-operation anaesthesia information
Source: PLoS One. 2025 Jan 17;20(1):e0299751. doi: 10.1371/journal.pone.0299751 (PMC11741601; doi:10.1371/journal.pone.0299751)
Supplement: S2 File — (XLSX) [file pone.0299751.s002.xlsx]

## Sheet: Data_ProhibitingBabel
Participant Number	Did you self-educate yourself about anaesthesia before talking to the physician?	Do you have the feeling to understand everything?	Did the physician explain the type of anaesthesia?	Did the physician explain possible side effects?	Did the physician ask for current disease (e.g. cold, fevers, etc)?	Did the physician ask for allergies?	Did the physician ask for previous operations?	Did the physician ask for current medications?	Did the physician ask for chronical pain?	Are you missing any information?	Do you have any open questions?	How many hours in advance of your operation you are not allowed to eat?	How many hours in advance of your operationyou are not allowed to drink?	Why you are not allowed to eat before operation?	What are possible side effects of breathing tubes?	Do you breath on your own during full narcosis?	What are possible side effects of full narcosis?	What physiological signals are monitored during full narcosis?	Are you allowed to eat immideately after narcosis?	Condition
1	Yes	Yes	Yes	No	Yes	Yes	Yes	Yes	Yes	No	No	recollected	not recollected	not recollected	recollected	recollected	recollected	recollected	recollected	german
2	No	Yes	Yes	Yes	Yes	Yes	Yes	Yes	Yes	No	No	recollected	recollected	recollected	recollected	recollected	recollected	recollected	recollected	german
3	No	Yes	Yes	Yes	Yes	Yes	Yes	Yes	No	No	No	recollected	recollected	recollected	recollected	recollected	recollected	recollected	recollected	german
4	Yes	Yes	Yes	Yes	Yes	Yes	Yes	Yes	Yes	No	No	recollected	recollected	recollected	recollected	recollected	not recollected	recollected	recollected	german
5	Yes	Yes	Yes	Yes	Yes	Yes	Yes	Yes	Yes	No	No	recollected	not recollected	recollected	recollected	recollected	not recollected	not recollected	recollected	german
6	Yes	Yes	Yes	Yes	Yes	Yes	Yes	Yes	Yes	No	No	not recollected	recollected	recollected	recollected	recollected	recollected	recollected	recollected	german
7	No	Yes	Yes	Yes	Yes	Yes	Yes	Yes	Yes	No	No	recollected	not recollected	recollected	recollected	recollected	not recollected	recollected	recollected	german
8	Yes	Yes	Yes	Yes	Yes	Yes	Yes	Yes	Yes	No	No	recollected	recollected	recollected	recollected	recollected	recollected	recollected	recollected	german
9	Yes	Yes	Yes	Yes	Yes	Yes	Yes	Yes	No	No	No	not recollected	recollected	not recollected	recollected	recollected	recollected	recollected	recollected	german
10	No	Yes	Yes	Yes	Yes	Yes	Yes	Yes	No	No	No	recollected	recollected	recollected	recollected	recollected	recollected	recollected	recollected	german
11	No	Yes	No	Yes	Yes	Yes	Yes	Yes	Yes	No	No	recollected	not recollected	recollected	recollected	recollected	recollected	recollected	recollected	german
12	No	Yes	Yes	Yes	Yes	Yes	Yes	Yes	Yes	No	No	recollected	recollected	not recollected	recollected	recollected	recollected	recollected	recollected	german
13	Yes	Yes	Yes	Yes	Yes	Yes	Yes	Yes	No	No	No	recollected	recollected	recollected	recollected	recollected	recollected	recollected	recollected	german
14	Yes	Yes	Yes	Yes	Yes	Yes	Yes	Yes	No	No	No	recollected	recollected	recollected	recollected	recollected	recollected	recollected	recollected	german
15	Yes	Yes	Yes	Yes	Yes	Yes	Yes	Yes	No	No	No	not recollected	recollected	recollected	not recollected	not recollected	not recollected	not recollected	recollected	german
16	No	Yes	Yes	Yes	Yes	Yes	Yes	Yes	Yes	No	No	recollected	recollected	not recollected	recollected	not recollected	not recollected	not recollected	recollected	german
17	Yes	Yes	Yes	Yes	Yes	Yes	Yes	Yes	Yes	No	No	recollected	recollected	recollected	recollected	recollected	recollected	recollected	recollected	german
18	No	Yes	Yes	Yes	Yes	Yes	Yes	Yes	No	No	No	recollected	recollected	not recollected	recollected	recollected	not recollected	recollected	recollected	german
19	Yes	Yes	Yes	Yes	Yes	Yes	Yes	Yes	Yes	No	No	recollected	recollected	recollected	recollected	recollected	not recollected	not recollected	recollected	german
20	Yes	Yes	Yes	Yes	Yes	Yes	Yes	Yes	Yes	No	No	recollected	not recollected	recollected	recollected	recollected	recollected	recollected	recollected	german
21	Yes	Yes	Yes	Yes	Yes	Yes	Yes	Yes	Yes	No	No	recollected	recollected	recollected	not recollected	recollected	recollected	recollected	recollected	german
22	No	Yes	Yes	Yes	Yes	Yes	Yes	Yes	Yes	No	No	recollected	recollected	recollected	not recollected	not recollected	not recollected	recollected	recollected	german
23	Yes	Yes	Yes	Yes	Yes	Yes	Yes	Yes	No	No	No	recollected	recollected	not recollected	recollected	recollected	recollected	recollected	recollected	german
24	No	Yes	Yes	Yes	Yes	Yes	Yes	Yes	No	No	No	recollected	recollected	recollected	recollected	recollected	recollected	recollected	recollected	german
25	Yes	Yes	Yes	Yes	Yes	Yes	Yes	Yes	No	No	No	recollected	recollected	recollected	recollected	recollected	recollected	recollected	recollected	german
26	No	Yes	Yes	Yes	Yes	Yes	Yes	Yes	No	No	No	recollected	recollected	recollected	recollected	recollected	recollected	recollected	recollected	german
27	No	Yes	Yes	Yes	Yes	Yes	Yes	Yes	Yes	No	No	recollected	recollected	recollected	recollected	recollected	recollected	recollected	recollected	german
28	Yes	Yes	Yes	Yes	Yes	Yes	Yes	Yes	Yes	No	No	recollected	recollected	recollected	recollected	recollected	recollected	recollected	recollected	german
29	No	Yes	Yes	Yes	Yes	Yes	Yes	Yes	Yes	No	No	recollected	not recollected	recollected	recollected	recollected	recollected	recollected	recollected	german
30	No	Yes	Yes	Yes	Yes	Yes	Yes	Yes	Yes	No	No	recollected	recollected	recollected	recollected	recollected	recollected	recollected	recollected	german
31	Yes	Yes	Yes	Yes	Yes	Yes	Yes	Yes	Yes	No	Yes	not recollected	recollected	not recollected	recollected	recollected	recollected	recollected	recollected	layperson interpreter
32	No	Yes	Yes	Yes	Yes	Yes	Yes	Yes	Yes	No	No	not recollected	recollected	recollected	not recollected	not recollected	not recollected	not recollected	not recollected	layperson interpreter
33	No	Yes	Yes	Yes	No	Yes	Yes	Yes	Yes	No	No	not recollected	not recollected	recollected	not recollected	recollected	recollected	not recollected	recollected	layperson interpreter
34	No	Yes	No	No	No	No	No	No	Yes	No	No	not recollected	recollected	not recollected	not recollected	recollected	not recollected	not recollected	recollected	layperson interpreter
35	No	Yes	No	No	Yes	Yes	Yes	Yes	Yes	No	No	not recollected	not recollected	not recollected	not recollected	not recollected	not recollected	not recollected	not recollected	layperson interpreter
36	No	No	Yes	No	Yes	Yes	Yes	Yes	No	No	No	not recollected	not recollected	not recollected	not recollected	not recollected	not recollected	not recollected	recollected	layperson interpreter
37	No	Yes	Yes	Yes	Yes	Yes	Yes	Yes	Yes	No	No	not recollected	not recollected	not recollected	not recollected	not recollected	not recollected	not recollected	not recollected	layperson interpreter
38	No	Yes	Yes	Yes	Yes	Yes	Yes	Yes	Yes	No	No	recollected	not recollected	not recollected	not recollected	recollected	recollected	recollected	recollected	layperson interpreter
39	No	Yes	Yes	No	Yes	Yes	Yes	Yes	Yes	No	No	not recollected	not recollected	recollected	recollected	recollected	recollected	recollected	not recollected	layperson interpreter
40	No	Yes	Yes	Yes	Yes	Yes	Yes	Yes	No	No	No	not recollected	not recollected	recollected	not recollected	recollected	recollected	not recollected	recollected	layperson interpreter
41	No	Yes	No	Yes	Yes	Yes	Yes	Yes	No	No	No	not recollected	not recollected	not recollected	not recollected	not recollected	not recollected	not recollected	not recollected	layperson interpreter
42	No	Yes	Yes	Yes	Yes	Yes	Yes	Yes	Yes	No	No	recollected	recollected	recollected	recollected	not recollected	recollected	recollected	recollected	layperson interpreter
43	Yes	Yes	Yes	Yes	Yes	Yes	Yes	Yes	No	No	No	not recollected	recollected	recollected	not recollected	not recollected	not recollected	not recollected	recollected	layperson interpreter
44	No	Yes	Yes	Yes	Yes	Yes	Yes	Yes	No	No	No	recollected	recollected	not recollected	recollected	recollected	not recollected	not recollected	recollected	layperson interpreter
45	No	Yes	Yes	Yes	Yes	Yes	Yes	Yes	No	Yes	No	not recollected	not recollected	not recollected	not recollected	not recollected	not recollected	not recollected	not recollected	layperson interpreter
46	No	Yes	Yes	No	Yes	Yes	Yes	Yes	No	No	No	not recollected	not recollected	not recollected	recollected	not recollected	not recollected	not recollected	recollected	layperson interpreter
47	Yes	Yes	No	Yes	Yes	Yes	Yes	Yes	Yes	No	No	recollected	not recollected	not recollected	not recollected	not recollected	not recollected	recollected	recollected	layperson interpreter
48	Yes	Yes	No	No	Yes	Yes	Yes	Yes	No	No	No	recollected	not recollected	recollected	not recollected	not recollected	not recollected	not recollected	recollected	layperson interpreter
49	Yes	Yes	Yes	Yes	Yes	Yes	Yes	Yes	No	No	No	recollected	not recollected	not recollected	recollected	not recollected	not recollected	not recollected	not recollected	layperson interpreter
50	No	Yes	Yes	Yes	Yes	Yes	Yes	Yes	No	Yes	No	recollected	not recollected	not recollected	not recollected	not recollected	not recollected	not recollected	not recollected	layperson interpreter
51	Yes	Yes	Yes	No	Yes	Yes	Yes	Yes	Yes	No	No	not recollected	not recollected	not recollected	not recollected	recollected	not recollected	not recollected	not recollected	layperson interpreter
52	Yes	Yes	No	Yes	Yes	Yes	Yes	Yes	No	No	No	recollected	recollected	recollected	recollected	recollected	recollected	not recollected	recollected	layperson interpreter
53	No	Yes	Yes	No	Yes	Yes	Yes	Yes	No	No	No	recollected	recollected	not recollected	recollected	recollected	recollected	recollected	recollected	layperson interpreter
54	No	Yes	Yes	Yes	Yes	Yes	Yes	Yes	No	No	No	recollected	recollected	recollected	recollected	recollected	recollected	not recollected	recollected	layperson interpreter
55	No	Yes	Yes	Yes	Yes	Yes	Yes	Yes	Yes	No	No	recollected	recollected	recollected	recollected	not recollected	recollected	recollected	recollected	layperson interpreter
56	No	Yes	Yes	Yes	Yes	Yes	Yes	Yes	Yes	No	No	not recollected	not recollected	wegen der OP	not recollected	recollected	recollected	not recollected	recollected	layperson interpreter
57	No	Yes	Yes	Yes	Yes	Yes	Yes	Yes	Yes	No	No	not recollected	not recollected	recollected	recollected	not recollected	not recollected	not recollected	recollected	layperson interpreter
58	No	Yes	No	No	Yes	Yes	Yes	Yes	Yes	No	No	not recollected	not recollected	recollected	recollected	not recollected	not recollected	recollected	recollected	layperson interpreter
59	No	Yes	Yes	Yes	Yes	Yes	Yes	Yes	No	No	No	not recollected	recollected	not recollected	not recollected	recollected	not recollected	not recollected	not recollected	layperson interpreter
60	No	Yes	Yes	Yes	Yes	Yes	Yes	Yes	No	No	No	not recollected	not recollected	not recollected	not recollected	recollected	recollected	not recollected	recollected	layperson interpreter
61	No	No	Yes	Yes	Yes	Yes	Yes	Yes	Yes	No	No	recollected	recollected	recollected	recollected	recollected	recollected	recollected	recollected	professional interpreter
62	No	Yes	Yes	No	Yes	Yes	Yes	Yes	Yes	No	No	not recollected	not recollected	not recollected	recollected	not recollected	not recollected	not recollected	recollected	professional interpreter
63	No	Yes	Yes	Yes	Yes	Yes	Yes	Yes	Yes	No	No	recollected	recollected	not recollected	recollected	recollected	recollected	recollected	not recollected	professional interpreter
64	No	Yes	Yes	Yes	Yes	Yes	Yes	Yes	Yes	No	No	recollected	recollected	recollected	recollected	recollected	recollected	recollected	recollected	professional interpreter
65	No	Yes	Yes	Yes	No	Yes	Yes	Yes	Yes	No	No	recollected	recollected	not recollected	recollected	recollected	not recollected	recollected	recollected	professional interpreter
66	Yes	Yes	Yes	Yes	Yes	Yes	Yes	Yes	Yes	No	No	recollected	recollected	recollected	recollected	recollected	recollected	recollected	recollected	professional interpreter
67	Yes	Yes	Yes	Yes	Yes	Yes	Yes	Yes	Yes	No	No	recollected	recollected	recollected	recollected	recollected	recollected	recollected	recollected	professional interpreter
68	No	Yes	Yes	Yes	Yes	Yes	Yes	Yes	No	No	No	recollected	recollected	recollected	recollected	recollected	recollected	recollected	recollected	professional interpreter
69	No	Yes	Yes	Yes	Yes	Yes	Yes	Yes	Yes	No	No	not recollected	recollected	recollected	recollected	recollected	recollected	not recollected	recollected	professional interpreter
70	Yes	Yes	Yes	Yes	Yes	Yes	Yes	Yes	Yes	No	No	recollected	recollected	recollected	recollected	recollected	recollected	not recollected	recollected	professional interpreter
71	Yes	Yes	Yes	Yes	Yes	Yes	Yes	Yes	No	No	No	recollected	recollected	recollected	recollected	recollected	recollected	recollected	recollected	professional interpreter
72	Yes	Yes	Yes	Yes	Yes	Yes	Yes	Yes	No	No	No	recollected	recollected	not recollected	recollected	recollected	recollected	recollected	recollected	professional interpreter
73	No	Yes	Yes	Yes	Yes	Yes	Yes	Yes	Yes	No	No	not recollected	recollected	not recollected	not recollected	recollected	recollected	recollected	recollected	professional interpreter
74	No	Yes	Yes	Yes	Yes	Yes	Yes	Yes	Yes	No	No	recollected	recollected	recollected	recollected	recollected	recollected	recollected	recollected	professional interpreter
75	No	Yes	Yes	Yes	Yes	Yes	Yes	Yes	Yes	No	No	recollected	recollected	recollected	recollected	recollected	not recollected	not recollected	recollected	professional interpreter
76	Yes	Yes	Yes	Yes	Yes	Yes	Yes	Yes	Yes	No	No	recollected	recollected	recollected	recollected	recollected	recollected	recollected	recollected	professional interpreter
77	No	Yes	Yes	Yes	Yes	Yes	Yes	Yes	Yes	No	No	recollected	not recollected	recollected	recollected	recollected	recollected	recollected	recollected	professional interpreter
78	No	Yes	Yes	Yes	Yes	Yes	Yes	Yes	Yes	No	No	recollected	recollected	recollected	recollected	recollected	recollected	recollected	recollected	professional interpreter
79	No	Yes	Yes	Yes	Yes	Yes	Yes	Yes	Yes	No	No	recollected	recollected	recollected	not recollected	recollected	recollected	not recollected	recollected	professional interpreter
80	Yes	Yes	No	Yes	Yes	Yes	Yes	Yes	Yes	No	No	recollected	recollected	recollected	not recollected	recollected	not recollected	not recollected	recollected	professional interpreter
81	Yes	Yes	Yes	Yes	Yes	Yes	Yes	Yes	Yes	No	No	not recollected	recollected	recollected	recollected	recollected	not recollected	recollected	recollected	professional interpreter
82	Yes	Yes	Yes	Yes	Yes	Yes	Yes	Yes	Yes	No	No	recollected	recollected	recollected	not recollected	recollected	recollected	recollected	recollected	professional interpreter
83	No	Yes	Yes	Yes	Yes	Yes	Yes	Yes	Yes	No	No	recollected	recollected	recollected	recollected	recollected	recollected	recollected	recollected	professional interpreter
84	No	Yes	Yes	Yes	Yes	Yes	Yes	Yes	Yes	No	No	recollected	recollected	recollected	recollected	recollected	recollected	recollected	recollected	professional interpreter
85	No	Yes	Yes	Yes	Yes	Yes	Yes	Yes	Yes	No	No	recollected	recollected	recollected	recollected	recollected	recollected	recollected	recollected	professional interpreter
86	No	Yes	Yes	Yes	Yes	No	Yes	Yes	Yes	No	No	recollected	recollected	recollected	recollected	recollected	recollected	not recollected	recollected	professional interpreter
87	Yes	Yes	Yes	Yes	Yes	Yes	Yes	Yes	Yes	No	No	recollected	recollected	recollected	recollected	recollected	not recollected	recollected	recollected	professional interpreter
88	No	Yes	Yes	Yes	Yes	Yes	Yes	Yes	Yes	No	No	recollected	recollected	recollected	recollected	recollected	not recollected	recollected	recollected	professional interpreter
89	No	Yes	Yes	Yes	Yes	Yes	Yes	Yes	Yes	No	No	recollected	recollected	recollected	recollected	recollected	recollected	recollected	recollected	professional interpreter
90	No	Yes	Yes	Yes	Yes	Yes	Yes	Yes	Yes	No	No	recollected	recollected	recollected	recollected	recollected	not recollected	recollected	recollected	professional interpreter

## Sheet: Documentation
Gerger et al. Prohibiting Babel
Participants: N = 90, 3 groups between subjects: 30 patients with layperson interpreter, 30 patients with professional interpreter, 30 patients fluent in German
Questionaire: 20 Questions about pre-anaesthesia information
Variables	Coding	Interpretation
Participant Number	1 to 90	Study Subject ID (not in sequence of study)
Did you self-educate yourself about anaesthesia before talking to the physician?	Yes, No
Do you have the feeling to understand everything?	Yes, No
Did the physician explain the type of anaesthesia?	Yes, No
Did the physician explain possible side effects?	Yes, No
Did the physician ask for current disease (e.g. cold, fevers, etc)?	Yes, No
Did the physician ask for allergies?	Yes, No
Did the physician ask for previous operations?	Yes, No
Did the physician ask for current medications?	Yes, No
Did the physician ask for chronical pain?	Yes, No
Are you missing any information?	Yes, No
Do you have any open questions?	Yes, No
How many hours in advance of your operation you are not allowed to eat?	recollected, not recollected	Correctly vs. not correctly or not recollected anaesthesia facts?
How many hours in advance of your operationyou are not allowed to drink?	recollected, not recollected	Correctly vs. not correctly or not recollected anaesthesia facts?
Why you are not allowed to eat before operation?	recollected, not recollected	Correctly vs. not correctly or not recollected anaesthesia facts?
What are possible side effects of breathing tubes?	recollected, not recollected	Correctly vs. not correctly or not recollected anaesthesia facts?
Do you breath on your own during full narcosis?	recollected, not recollected	Correctly vs. not correctly or not recollected anaesthesia facts?
What are possible side effects of full narcosis?	recollected, not recollected	Correctly vs. not correctly or not recollected anaesthesia facts?
What physiological signals are monitored during full narcosis?	recollected, not recollected	Correctly vs. not correctly or not recollected anaesthesia facts?
Are you allowed to eat immideately after narcosis?	recollected, not recollected	Correctly vs. not correctly or not recollected anaesthesia facts?
Condition	german, professional interpreter, layperson interpreter	Group assignment
Who translated for you? (only layperson interpreters)		Answer omitted due to data privacy issues
